# Supplementary material for: Towards the Identification of New Biomarkers in Saliva and Serum for Treatment Monitoring of Equine Gastric Ulcer Syndrome: A Liquid Proteomic Approach
Source: Animals (Basel). 2024 Oct 28;14(21):3105. doi: 10.3390/ani14213105 (PMC11545413; doi:10.3390/ani14213105)
Supplement: Supplementary file 1 [file animals-14-03105-s001.zip › Supplementary Table S1.xls]

## Sheet: ClueGO Results
ID	Term	Ontology Source	Term PValue	Term PValue Corrected with None	Group PValue	Group PValue Corrected with None	GOLevels	GOGroups	% Associated Genes	Nr. Genes	Cluster	Genes Cluster #1	Genes Cluster #2	%Genes Cluster #1	%Genes Cluster #2	%Genes Cluster #1.adjusted.to.input.list.size	%Genes Cluster #2.adjusted.to.input.list.size	Associated Genes Found
GO:0008379	thioredoxin peroxidase activity	GO_BiologicalProcess-EBI-UniProt-GOA-ACAP-ARAP_31.08.2024_00h00	0.000858135	0.000858135	0.0617004	0.0617004	[8, 11]	Group3	66.6667	2	None Specific Cluster	[PRDX5]	[PRDX1]	50	50	48.7179	51.2821	[PRDX1, PRDX5]
GO:0034599	cellular response to oxidative stress	GO_BiologicalProcess-EBI-UniProt-GOA-ACAP-ARAP_31.08.2024_00h00	0.00281042	0.00281042	0.0617004	0.0617004	[4, 5]	Group3	40	2	None Specific Cluster	[PRDX5]	[PRDX1]	50	50	48.7179	51.2821	[PRDX1, PRDX5]
GO:0005777	peroxisome	GO_CellularComponent-EBI-UniProt-GOA-ACAP-ARAP_31.08.2024_00h00	0.00281042	0.00281042	0.0617004	0.0617004	[4, 5, 6]	Group3	40	2	Specific for Cluster #1	[PRDX5, VIM]	[]	100	0	100	0	[PRDX5, VIM]
GO:0051707	response to other organism	GO_BiologicalProcess-EBI-UniProt-GOA-ACAP-ARAP_31.08.2024_00h00	0.00382094	0.00382094	0.0478413	0.0478413	[2, 4]	Group2	9.30233	4	None Specific Cluster	[HSPB1, VIM]	[PI3, PRDX1]	50	50	48.7179	51.2821	[HSPB1, PI3, PRDX1, VIM]
GO:0051707	response to other organism	GO_BiologicalProcess-EBI-UniProt-GOA-ACAP-ARAP_31.08.2024_00h00	0.00382094	0.00382094	0.0617004	0.0617004	[2, 4]	Group3	9.30233	4	None Specific Cluster	[HSPB1, VIM]	[PI3, PRDX1]	50	50	48.7179	51.2821	[HSPB1, PI3, PRDX1, VIM]
GO:0045087	innate immune response	GO_BiologicalProcess-EBI-UniProt-GOA-ACAP-ARAP_31.08.2024_00h00	0.00501704	0.00501704	0.0617004	0.0617004	[3, 5, 6, 7]	Group3	13.6364	3	Specific for Cluster #2	[VIM]	[PI3, PRDX1]	33.3333	66.6667	32.2034	67.7966	[PI3, PRDX1, VIM]
GO:0070887	cellular response to chemical stimulus	GO_BiologicalProcess-EBI-UniProt-GOA-ACAP-ARAP_31.08.2024_00h00	0.00537193	0.00537193	0.0478413	0.0478413	[3]	Group2	8.51064	4	Specific for Cluster #1	[HSPB1, PRDX5, VIM]	[PRDX1]	75	25	74.026	25.974	[HSPB1, PRDX1, PRDX5, VIM]
GO:0070887	cellular response to chemical stimulus	GO_BiologicalProcess-EBI-UniProt-GOA-ACAP-ARAP_31.08.2024_00h00	0.00537193	0.00537193	0.0617004	0.0617004	[3]	Group3	8.51064	4	Specific for Cluster #1	[HSPB1, PRDX5, VIM]	[PRDX1]	75	25	74.026	25.974	[HSPB1, PRDX1, PRDX5, VIM]
GO:0042744	hydrogen peroxide catabolic process	GO_BiologicalProcess-EBI-UniProt-GOA-ACAP-ARAP_31.08.2024_00h00	0.00579849	0.00579849	0.0617004	0.0617004	[4, 5]	Group3	28.5714	2	None Specific Cluster	[PRDX5]	[PRDX1]	50	50	48.7179	51.2821	[PRDX1, PRDX5]
GO:0033554	cellular response to stress	GO_BiologicalProcess-EBI-UniProt-GOA-ACAP-ARAP_31.08.2024_00h00	0.00648662	0.00648662	0.0617004	0.0617004	[3]	Group3	12.5	3	Specific for Cluster #1	[HSPB1, PRDX5]	[PRDX1]	66.6667	33.3333	65.5172	34.4828	[HSPB1, PRDX1, PRDX5]
GO:0030424	axon	GO_CellularComponent-EBI-UniProt-GOA-ACAP-ARAP_31.08.2024_00h00	0.00976584	0.00976584	0.0478413	0.0478413	[5]	Group2	22.2222	2	Specific for Cluster #1	[HSPB1, VIM]	[]	100	0	100	0	[HSPB1, VIM]
GO:0030424	axon	GO_CellularComponent-EBI-UniProt-GOA-ACAP-ARAP_31.08.2024_00h00	0.00976584	0.00976584	0.0617004	0.0617004	[5]	Group3	22.2222	2	Specific for Cluster #1	[HSPB1, VIM]	[]	100	0	100	0	[HSPB1, VIM]
GO:0043388	positive regulation of DNA binding	GO_BiologicalProcess-EBI-UniProt-GOA-ACAP-ARAP_31.08.2024_00h00	0.0183246	0.0183246	0.0183246	0.0183246	[5]	Group0	100	1	Specific for Cluster #2	[]	[TXN]	0	100	0	100	[TXN]
GO:0102250	linear malto-oligosaccharide phosphorylase activity	GO_MolecularFunction-EBI-UniProt-GOA-ACAP-ARAP_31.08.2024_00h00	0.0183246	0.0183246	0.0183246	0.0183246	[5]	Group1	100	1	Specific for Cluster #2	[]	[PYGL]	0	100	0	100	[PYGL]
GO:0102499	SHG alpha-glucan phosphorylase activity	GO_MolecularFunction-EBI-UniProt-GOA-ACAP-ARAP_31.08.2024_00h00	0.0183246	0.0183246	0.0183246	0.0183246	[5]	Group1	100	1	Specific for Cluster #2	[]	[PYGL]	0	100	0	100	[PYGL]
GO:0008184	glycogen phosphorylase activity	GO_MolecularFunction-EBI-UniProt-GOA-ACAP-ARAP_31.08.2024_00h00	0.0183246	0.0183246	0.0183246	0.0183246	[6]	Group1	100	1	Specific for Cluster #2	[]	[PYGL]	0	100	0	100	[PYGL]
GO:0005980	glycogen catabolic process	GO_BiologicalProcess-EBI-UniProt-GOA-ACAP-ARAP_31.08.2024_00h00	0.0183246	0.0183246	0.0183246	0.0183246	[6, 7]	Group1	100	1	Specific for Cluster #2	[]	[PYGL]	0	100	0	100	[PYGL]
GO:2001028	positive regulation of endothelial cell chemotaxis	GO_BiologicalProcess-EBI-UniProt-GOA-ACAP-ARAP_31.08.2024_00h00	0.0183246	0.0183246	0.0478413	0.0478413	[4, 5, 6, 7, 8, 9]	Group2	100	1	Specific for Cluster #1	[HSPB1]	[]	100	0	100	0	[HSPB1]
GO:0008426	protein kinase C inhibitor activity	GO_MolecularFunction-EBI-UniProt-GOA-ACAP-ARAP_31.08.2024_00h00	0.0183246	0.0183246	0.0478413	0.0478413	[7]	Group2	100	1	Specific for Cluster #1	[HSPB1]	[]	100	0	100	0	[HSPB1]
GO:0048010	vascular endothelial growth factor receptor signaling pathway	GO_BiologicalProcess-EBI-UniProt-GOA-ACAP-ARAP_31.08.2024_00h00	0.0183246	0.0183246	0.0478413	0.0478413	[6, 7, 8]	Group2	100	1	Specific for Cluster #1	[HSPB1]	[]	100	0	100	0	[HSPB1]
GO:1902176	negative regulation of oxidative stress-induced intrinsic apoptotic signaling pathway	GO_BiologicalProcess-EBI-UniProt-GOA-ACAP-ARAP_31.08.2024_00h00	0.0183246	0.0183246	0.0478413	0.0478413	[6, 7, 8, 9]	Group2	100	1	Specific for Cluster #1	[HSPB1]	[]	100	0	100	0	[HSPB1]
GO:0060020	Bergmann glial cell differentiation	GO_BiologicalProcess-EBI-UniProt-GOA-ACAP-ARAP_31.08.2024_00h00	0.0183246	0.0183246	0.0478413	0.0478413	[6, 7, 8, 9, 10]	Group2	100	1	Specific for Cluster #1	[VIM]	[]	100	0	100	0	[VIM]
GO:0070307	lens fiber cell development	GO_BiologicalProcess-EBI-UniProt-GOA-ACAP-ARAP_31.08.2024_00h00	0.0183246	0.0183246	0.0478413	0.0478413	[5, 6, 7, 9, 10, 11]	Group2	100	1	Specific for Cluster #1	[VIM]	[]	100	0	100	0	[VIM]
GO:0099641	anterograde axonal protein transport	GO_BiologicalProcess-EBI-UniProt-GOA-ACAP-ARAP_31.08.2024_00h00	0.0183246	0.0183246	0.0478413	0.0478413	[6, 7, 8, 9, 10]	Group2	100	1	Specific for Cluster #1	[HSPB1]	[]	100	0	100	0	[HSPB1]
GO:0030101	natural killer cell activation	GO_BiologicalProcess-EBI-UniProt-GOA-ACAP-ARAP_31.08.2024_00h00	0.0183246	0.0183246	0.0617004	0.0617004	[4, 5]	Group3	100	1	Specific for Cluster #2	[]	[PRDX1]	0	100	0	100	[PRDX1]
GO:0042267	natural killer cell mediated cytotoxicity	GO_BiologicalProcess-EBI-UniProt-GOA-ACAP-ARAP_31.08.2024_00h00	0.0183246	0.0183246	0.0617004	0.0617004	[4, 5, 6, 7, 8, 9]	Group3	100	1	Specific for Cluster #2	[]	[PRDX1]	0	100	0	100	[PRDX1]
GO:0051403	stress-activated MAPK cascade	GO_BiologicalProcess-EBI-UniProt-GOA-ACAP-ARAP_31.08.2024_00h00	0.0183246	0.0183246	0.0617004	0.0617004	[5, 6, 7, 8]	Group3	100	1	Specific for Cluster #2	[]	[PRDX1]	0	100	0	100	[PRDX1]
GO:0032872	regulation of stress-activated MAPK cascade	GO_BiologicalProcess-EBI-UniProt-GOA-ACAP-ARAP_31.08.2024_00h00	0.0183246	0.0183246	0.0617004	0.0617004	[5, 6, 7, 8, 9]	Group3	100	1	Specific for Cluster #2	[]	[PRDX1]	0	100	0	100	[PRDX1]
GO:0060020	Bergmann glial cell differentiation	GO_BiologicalProcess-EBI-UniProt-GOA-ACAP-ARAP_31.08.2024_00h00	0.0183246	0.0183246	0.0617004	0.0617004	[6, 7, 8, 9, 10]	Group3	100	1	Specific for Cluster #1	[VIM]	[]	100	0	100	0	[VIM]
GO:0070307	lens fiber cell development	GO_BiologicalProcess-EBI-UniProt-GOA-ACAP-ARAP_31.08.2024_00h00	0.0183246	0.0183246	0.0617004	0.0617004	[5, 6, 7, 9, 10, 11]	Group3	100	1	Specific for Cluster #1	[VIM]	[]	100	0	100	0	[VIM]
GO:0010605	negative regulation of macromolecule metabolic process	GO_BiologicalProcess-EBI-UniProt-GOA-ACAP-ARAP_31.08.2024_00h00	0.033759	0.033759	0.0478413	0.0478413	[3, 4, 5]	Group2	6.97674	3	Specific for Cluster #1	[HSPB1, VIM]	[PI3]	66.6667	33.3333	65.5172	34.4828	[HSPB1, PI3, VIM]
GO:0010605	negative regulation of macromolecule metabolic process	GO_BiologicalProcess-EBI-UniProt-GOA-ACAP-ARAP_31.08.2024_00h00	0.033759	0.033759	0.0617004	0.0617004	[3, 4, 5]	Group3	6.97674	3	Specific for Cluster #1	[HSPB1, VIM]	[PI3]	66.6667	33.3333	65.5172	34.4828	[HSPB1, PI3, VIM]
GO:0016363	nuclear matrix	GO_CellularComponent-EBI-UniProt-GOA-ACAP-ARAP_31.08.2024_00h00	0.0363606	0.0363606	0.0478413	0.0478413	[2, 3, 7, 8]	Group2	50	1	Specific for Cluster #1	[VIM]	[]	100	0	100	0	[VIM]
GO:0034620	cellular response to unfolded protein	GO_BiologicalProcess-EBI-UniProt-GOA-ACAP-ARAP_31.08.2024_00h00	0.0363606	0.0363606	0.0478413	0.0478413	[5]	Group2	50	1	Specific for Cluster #1	[HSPB1]	[]	100	0	100	0	[HSPB1]
GO:0035924	cellular response to vascular endothelial growth factor stimulus	GO_BiologicalProcess-EBI-UniProt-GOA-ACAP-ARAP_31.08.2024_00h00	0.0363606	0.0363606	0.0478413	0.0478413	[5]	Group2	50	1	Specific for Cluster #1	[HSPB1]	[]	100	0	100	0	[HSPB1]
GO:0005080	protein kinase C binding	GO_MolecularFunction-EBI-UniProt-GOA-ACAP-ARAP_31.08.2024_00h00	0.0363606	0.0363606	0.0478413	0.0478413	[6]	Group2	50	1	Specific for Cluster #1	[HSPB1]	[]	100	0	100	0	[HSPB1]
GO:0008631	intrinsic apoptotic signaling pathway in response to oxidative stress	GO_BiologicalProcess-EBI-UniProt-GOA-ACAP-ARAP_31.08.2024_00h00	0.0363606	0.0363606	0.0478413	0.0478413	[5, 6, 7]	Group2	50	1	Specific for Cluster #1	[HSPB1]	[]	100	0	100	0	[HSPB1]
GO:0043488	regulation of mRNA stability	GO_BiologicalProcess-EBI-UniProt-GOA-ACAP-ARAP_31.08.2024_00h00	0.0363606	0.0363606	0.0478413	0.0478413	[4, 5, 6, 7, 8, 9, 10, 11]	Group2	50	1	Specific for Cluster #1	[VIM]	[]	100	0	100	0	[VIM]
GO:0043536	positive regulation of blood vessel endothelial cell migration	GO_BiologicalProcess-EBI-UniProt-GOA-ACAP-ARAP_31.08.2024_00h00	0.0363606	0.0363606	0.0478413	0.0478413	[6, 7, 8, 9]	Group2	50	1	Specific for Cluster #1	[HSPB1]	[]	100	0	100	0	[HSPB1]
GO:0006469	negative regulation of protein kinase activity	GO_BiologicalProcess-EBI-UniProt-GOA-ACAP-ARAP_31.08.2024_00h00	0.0363606	0.0363606	0.0478413	0.0478413	[7, 8, 9, 10]	Group2	50	1	Specific for Cluster #1	[HSPB1]	[]	100	0	100	0	[HSPB1]
GO:0010977	negative regulation of neuron projection development	GO_BiologicalProcess-EBI-UniProt-GOA-ACAP-ARAP_31.08.2024_00h00	0.0363606	0.0363606	0.0478413	0.0478413	[5, 6, 7, 8, 9, 10, 11, 12]	Group2	50	1	Specific for Cluster #1	[VIM]	[]	100	0	100	0	[VIM]
GO:0034101	erythrocyte homeostasis	GO_BiologicalProcess-EBI-UniProt-GOA-ACAP-ARAP_31.08.2024_00h00	0.0363606	0.0363606	0.0617004	0.0617004	[3, 5]	Group3	50	1	Specific for Cluster #2	[]	[PRDX1]	0	100	0	100	[PRDX1]
GO:0016363	nuclear matrix	GO_CellularComponent-EBI-UniProt-GOA-ACAP-ARAP_31.08.2024_00h00	0.0363606	0.0363606	0.0617004	0.0617004	[2, 3, 7, 8]	Group3	50	1	Specific for Cluster #1	[VIM]	[]	100	0	100	0	[VIM]
GO:0043488	regulation of mRNA stability	GO_BiologicalProcess-EBI-UniProt-GOA-ACAP-ARAP_31.08.2024_00h00	0.0363606	0.0363606	0.0617004	0.0617004	[4, 5, 6, 7, 8, 9, 10, 11]	Group3	50	1	Specific for Cluster #1	[VIM]	[]	100	0	100	0	[VIM]
GO:0010977	negative regulation of neuron projection development	GO_BiologicalProcess-EBI-UniProt-GOA-ACAP-ARAP_31.08.2024_00h00	0.0363606	0.0363606	0.0617004	0.0617004	[5, 6, 7, 8, 9, 10, 11, 12]	Group3	50	1	Specific for Cluster #1	[VIM]	[]	100	0	100	0	[VIM]
GO:0042802	identical protein binding	GO_MolecularFunction-EBI-UniProt-GOA-ACAP-ARAP_31.08.2024_00h00	0.0381647	0.0381647	0.0478413	0.0478413	[3]	Group2	6.66667	3	Specific for Cluster #1	[HSPB1, VIM]	[PRDX1]	66.6667	33.3333	65.5172	34.4828	[HSPB1, PRDX1, VIM]
GO:0042802	identical protein binding	GO_MolecularFunction-EBI-UniProt-GOA-ACAP-ARAP_31.08.2024_00h00	0.0381647	0.0381647	0.0617004	0.0617004	[3]	Group3	6.66667	3	Specific for Cluster #1	[HSPB1, VIM]	[PRDX1]	66.6667	33.3333	65.5172	34.4828	[HSPB1, PRDX1, VIM]
GO:1901701	cellular response to oxygen-containing compound	GO_BiologicalProcess-EBI-UniProt-GOA-ACAP-ARAP_31.08.2024_00h00	0.0383125	0.0383125	0.0617004	0.0617004	[4]	Group3	11.1111	2	None Specific Cluster	[VIM]	[PRDX1]	50	50	48.7179	51.2821	[PRDX1, VIM]
