# Supplementary material for: Towards the Identification of New Biomarkers in Saliva and Serum for Treatment Monitoring of Equine Gastric Ulcer Syndrome: A Liquid Proteomic Approach
Source: Animals (Basel). 2024 Oct 28;14(21):3105. doi: 10.3390/ani14213105 (PMC11545413; doi:10.3390/ani14213105)
Supplement: Supplementary file 1 [file animals-14-03105-s001.zip › Supplementary Table S2.xls]

## Sheet: ClueGO Results
ID	Term	Ontology Source	Term PValue	Term PValue Corrected with None	Group PValue	Group PValue Corrected with None	GOLevels	GOGroups	% Associated Genes	Nr. Genes	Cluster	Genes Cluster #1	Genes Cluster #2	%Genes Cluster #1	%Genes Cluster #2	%Genes Cluster #1.adjusted.to.input.list.size	%Genes Cluster #2.adjusted.to.input.list.size	Associated Genes Found
GO:0008035	high-density lipoprotein particle binding	GO_MolecularFunction-EBI-UniProt-GOA-ACAP-ARAP_31.08.2024_00h00	0.0305344	0.0305344	0.453098	0.453098	[5]	Group2	100	1	Specific for Cluster #1	[APOA2]	[]	100	0	100	0	[APOA2]
GO:0019966	interleukin-1 binding	GO_MolecularFunction-EBI-UniProt-GOA-ACAP-ARAP_31.08.2024_00h00	0.0603641	0.0603641	0.542608	0.542608	[4]	Group0	50	1	Specific for Cluster #2	[]	[A2M]	0	100	0	100	[A2M]
GO:0019959	interleukin-8 binding	GO_MolecularFunction-EBI-UniProt-GOA-ACAP-ARAP_31.08.2024_00h00	0.0603641	0.0603641	0.542608	0.542608	[6]	Group0	50	1	Specific for Cluster #2	[]	[A2M]	0	100	0	100	[A2M]
GO:0031091	platelet alpha granule	GO_CellularComponent-EBI-UniProt-GOA-ACAP-ARAP_31.08.2024_00h00	0.0603641	0.0603641	0.439501	0.439501	[4, 6, 7, 9]	Group1	50	1	Specific for Cluster #1	[F5]	[]	100	0	100	0	[F5]
GO:0043120	tumor necrosis factor binding	GO_MolecularFunction-EBI-UniProt-GOA-ACAP-ARAP_31.08.2024_00h00	0.0895001	0.0895001	0.542608	0.542608	[4]	Group0	33.3333	1	Specific for Cluster #2	[]	[A2M]	0	100	0	100	[A2M]
GO:0001869	negative regulation of complement activation, lectin pathway	GO_BiologicalProcess-EBI-UniProt-GOA-ACAP-ARAP_31.08.2024_00h00	0.0895001	0.0895001	0.542608	0.542608	[5, 6, 7, 8, 9, 10]	Group0	33.3333	1	Specific for Cluster #2	[]	[A2M]	0	100	0	100	[A2M]
GO:0050821	protein stabilization	GO_BiologicalProcess-EBI-UniProt-GOA-ACAP-ARAP_31.08.2024_00h00	0.0895001	0.0895001	0.453098	0.453098	[4]	Group2	33.3333	1	Specific for Cluster #1	[APOA2]	[]	100	0	100	0	[APOA2]
GO:0005507	copper ion binding	GO_MolecularFunction-EBI-UniProt-GOA-ACAP-ARAP_31.08.2024_00h00	0.117953	0.117953	0.439501	0.439501	[7]	Group1	25	1	Specific for Cluster #1	[F5]	[]	100	0	100	0	[F5]
GO:0034366	spherical high-density lipoprotein particle	GO_CellularComponent-EBI-UniProt-GOA-ACAP-ARAP_31.08.2024_00h00	0.117953	0.117953	0.453098	0.453098	[5, 6]	Group2	25	1	Specific for Cluster #1	[APOA2]	[]	100	0	100	0	[APOA2]
GO:0002020	protease binding	GO_MolecularFunction-EBI-UniProt-GOA-ACAP-ARAP_31.08.2024_00h00	0.145734	0.145734	0.542608	0.542608	[4]	Group0	20	1	Specific for Cluster #2	[]	[A2M]	0	100	0	100	[A2M]
GO:0001867	complement activation, lectin pathway	GO_BiologicalProcess-EBI-UniProt-GOA-ACAP-ARAP_31.08.2024_00h00	0.145734	0.145734	0.542608	0.542608	[4, 5, 6, 7, 8]	Group0	20	1	Specific for Cluster #2	[]	[A2M]	0	100	0	100	[A2M]
GO:0008015	blood circulation	GO_BiologicalProcess-EBI-UniProt-GOA-ACAP-ARAP_31.08.2024_00h00	0.145734	0.145734	0.439501	0.439501	[4]	Group1	20	1	Specific for Cluster #1	[F5]	[]	100	0	100	0	[F5]
GO:0050766	positive regulation of phagocytosis	GO_BiologicalProcess-EBI-UniProt-GOA-ACAP-ARAP_31.08.2024_00h00	0.145734	0.145734	0.453098	0.453098	[4, 5, 6, 7, 8]	Group2	20	1	Specific for Cluster #1	[APOA2]	[]	100	0	100	0	[APOA2]
GO:0120020	cholesterol transfer activity	GO_BiologicalProcess-EBI-UniProt-GOA-ACAP-ARAP_31.08.2024_00h00	0.145734	0.145734	0.453098	0.453098	[7, 8]	Group2	20	1	Specific for Cluster #1	[APOA2]	[]	100	0	100	0	[APOA2]
GO:0006909	phagocytosis	GO_BiologicalProcess-EBI-UniProt-GOA-ACAP-ARAP_31.08.2024_00h00	0.172854	0.172854	0.453098	0.453098	[4, 6]	Group2	16.6667	1	Specific for Cluster #1	[APOA2]	[]	100	0	100	0	[APOA2]
GO:0042632	cholesterol homeostasis	GO_BiologicalProcess-EBI-UniProt-GOA-ACAP-ARAP_31.08.2024_00h00	0.172854	0.172854	0.453098	0.453098	[5]	Group2	16.6667	1	Specific for Cluster #1	[APOA2]	[]	100	0	100	0	[APOA2]
GO:0045109	intermediate filament organization	GO_BiologicalProcess-EBI-UniProt-GOA-ACAP-ARAP_31.08.2024_00h00	0.199322	0.199322	0.439501	0.439501	[4, 5, 7]	Group1	14.2857	1	Specific for Cluster #1	[KRT10A]	[]	100	0	100	0	[KRT10A]
GO:0045109	intermediate filament organization	GO_BiologicalProcess-EBI-UniProt-GOA-ACAP-ARAP_31.08.2024_00h00	0.199322	0.199322	0.453098	0.453098	[4, 5, 7]	Group2	14.2857	1	Specific for Cluster #1	[KRT10A]	[]	100	0	100	0	[KRT10A]
GO:0008544	epidermis development	GO_BiologicalProcess-EBI-UniProt-GOA-ACAP-ARAP_31.08.2024_00h00	0.225151	0.225151	0.439501	0.439501	[4]	Group1	12.5	1	Specific for Cluster #1	[KRT10A]	[]	100	0	100	0	[KRT10A]
GO:0045095	keratin filament	GO_CellularComponent-EBI-UniProt-GOA-ACAP-ARAP_31.08.2024_00h00	0.225151	0.225151	0.439501	0.439501	[7, 8]	Group1	12.5	1	Specific for Cluster #1	[KRT10A]	[]	100	0	100	0	[KRT10A]
GO:0008544	epidermis development	GO_BiologicalProcess-EBI-UniProt-GOA-ACAP-ARAP_31.08.2024_00h00	0.225151	0.225151	0.453098	0.453098	[4]	Group2	12.5	1	Specific for Cluster #1	[KRT10A]	[]	100	0	100	0	[KRT10A]
GO:0030301	cholesterol transport	GO_BiologicalProcess-EBI-UniProt-GOA-ACAP-ARAP_31.08.2024_00h00	0.225151	0.225151	0.453098	0.453098	[6]	Group2	12.5	1	Specific for Cluster #1	[APOA2]	[]	100	0	100	0	[APOA2]
GO:0045095	keratin filament	GO_CellularComponent-EBI-UniProt-GOA-ACAP-ARAP_31.08.2024_00h00	0.225151	0.225151	0.453098	0.453098	[7, 8]	Group2	12.5	1	Specific for Cluster #1	[KRT10A]	[]	100	0	100	0	[KRT10A]
GO:0030855	epithelial cell differentiation	GO_BiologicalProcess-EBI-UniProt-GOA-ACAP-ARAP_31.08.2024_00h00	0.274928	0.274928	0.439501	0.439501	[4, 5]	Group1	10	1	Specific for Cluster #1	[KRT10A]	[]	100	0	100	0	[KRT10A]
GO:0030855	epithelial cell differentiation	GO_BiologicalProcess-EBI-UniProt-GOA-ACAP-ARAP_31.08.2024_00h00	0.274928	0.274928	0.453098	0.453098	[4, 5]	Group2	10	1	Specific for Cluster #1	[KRT10A]	[]	100	0	100	0	[KRT10A]
GO:0010466	negative regulation of peptidase activity	GO_BiologicalProcess-EBI-UniProt-GOA-ACAP-ARAP_31.08.2024_00h00	0.298897	0.298897	0.542608	0.542608	[6, 7, 8]	Group0	9.09091	1	Specific for Cluster #2	[]	[A2M]	0	100	0	100	[A2M]
GO:0005737	cytoplasm	GO_CellularComponent-EBI-UniProt-GOA-ACAP-ARAP_31.08.2024_00h00	0.37082	0.37082	0.439501	0.439501	[2, 3]	Group1	4.87805	2	Specific for Cluster #1	[F5, KRT10A]	[]	100	0	100	0	[F5, KRT10A]
GO:0016043	cellular component organization	GO_BiologicalProcess-EBI-UniProt-GOA-ACAP-ARAP_31.08.2024_00h00	0.384524	0.384524	0.439501	0.439501	[3]	Group1	4.7619	2	Specific for Cluster #1	[APOA2, KRT10A]	[]	100	0	100	0	[APOA2, KRT10A]
GO:0016043	cellular component organization	GO_BiologicalProcess-EBI-UniProt-GOA-ACAP-ARAP_31.08.2024_00h00	0.384524	0.384524	0.453098	0.453098	[3]	Group2	4.7619	2	Specific for Cluster #1	[APOA2, KRT10A]	[]	100	0	100	0	[APOA2, KRT10A]
GO:0004867	serine-type endopeptidase inhibitor activity	GO_MolecularFunction-EBI-UniProt-GOA-ACAP-ARAP_31.08.2024_00h00	0.409955	0.409955	0.542608	0.542608	[6]	Group0	6.25	1	Specific for Cluster #2	[]	[A2M]	0	100	0	100	[A2M]
GO:0043229	intracellular organelle	GO_CellularComponent-EBI-UniProt-GOA-ACAP-ARAP_31.08.2024_00h00	0.411975	0.411975	0.439501	0.439501	[3]	Group1	4.54545	2	Specific for Cluster #1	[F5, KRT10A]	[]	100	0	100	0	[F5, KRT10A]
GO:0007596	blood coagulation	GO_BiologicalProcess-EBI-UniProt-GOA-ACAP-ARAP_31.08.2024_00h00	0.450462	0.450462	0.439501	0.439501	[3, 5]	Group1	5.55556	1	Specific for Cluster #1	[F5]	[]	100	0	100	0	[F5]
